# Supplementary material for: Epidemiology of Pneumococcal Pneumonia in Louisville, Kentucky, and Its Estimated Burden of Disease in the United States
Source: Microorganisms. 2023 Nov 20;11(11):2813. doi: 10.3390/microorganisms11112813 (PMC10673027; doi:10.3390/microorganisms11112813)
Supplement: Supplementary file 1 [file microorganisms-11-02813-s001.zip]

Archive with 1 entries (1 files):
- microorganisms-2701826-supplementary.pdf
